# Supplementary material for: Subjective speech quality measurement with and without parallel task: Laboratory test results comparison
Source: PLoS One. 2018 Jul 2;13(7):e0199787. doi: 10.1371/journal.pone.0199787 (PMC6028083; doi:10.1371/journal.pone.0199787)
Supplement: S1 File — Detailed results of A and B experiments. (XLSX) [file pone.0199787.s004.xlsx]

## Sheet: comparisons
	Test A (no load)										Test B (with dual task, Jan 2017)
	S-MOS	STD	CI95	N-MOS	STD	CI95	G-MOS	STD	CI95		S-MOS	STD	CI95	N-MOS	STD	CI95	G-MOS	STD	CI95			codec	PLS	Distractors	SNR(dB)
	3.74219	0.796114	0.14244	3.71094	0.689086	0.123291	3.64062	0.648856	0.116093		3.75	0.862949	0.244125	3.83333	0.724446	0.204943	3.75	0.785507	0.222217			AMR_WB_12k65	PLSOFF	Cafeteria	14.8
	3.92969	0.754864	0.13506	4.02344	0.620704	0.111056	3.82031	0.620307	0.110985		3.89583	0.92804	0.262539	4.14583	0.714279	0.202067	3.83333	0.753244	0.21309			AMR_WB_12k65	PLSOFF	Mensa	19.5
	3.36719	0.782396	0.139986	3.36719	0.674287	0.120643	3.17188	0.677064	0.12114		3.47917	0.824868	0.233352	3.35417	0.668106	0.189005	3.22917	0.778421	0.220213			AMR_WB_12k65	PLSOFF	Road	7.9
	3.19531	0.869959	0.155653	3.21875	0.686627	0.122851	3.0625	0.684473	0.122466		3.33333	0.85883	0.24296	3.52083	0.651988	0.184445	3.25	0.668437	0.189099			AMR_WB_12k65	PLSOFF	Pub	8.4
	4.15625	0.747041	0.13366	4.03906	0.593964	0.106272	4	0.575073	0.102892		4.33333	0.724446	0.204943	4.25	0.668437	0.189099	3.75	1	0.282896			AMR_WB_12k65	PLSOFF	Office	25.3
	3.875	0.822901	0.147233	3.75	0.720892	0.128982	3.83594	0.673191	0.120447		4.0625	0.885011	0.250366	3.89583	0.660096	0.186739	3.6875	0.719227	0.203467			EVS_WB_13k2	PLSOFF	Cafeteria	14.8
	3.94531	0.796731	0.142551	4.09375	0.657333	0.11761	3.95312	0.650371	0.116364		3.9375	0.976451	0.276235	4.14583	0.683843	0.193457	3.91667	0.738985	0.209056			EVS_WB_13k2	PLSOFF	Mensa	19.5
	3.40625	0.908728	0.162589	3.34375	0.632922	0.113242	3.25781	0.655036	0.117199		3.41667	0.89522	0.253254	3.52083	0.798658	0.225938	3.45833	0.713348	0.201804			EVS_WB_13k2	PLSOFF	Road	7.9
	3.35156	0.874754	0.15651	3.19531	0.602601	0.107817	3.17188	0.688595	0.123203		3.39583	0.916505	0.259276	3.39583	0.706793	0.199949	3.33333	0.807764	0.228513			EVS_WB_13k2	PLSOFF	Pub	8.4
	4.25781	0.655036	0.117199	4.09375	0.607531	0.108699	4.125	0.588606	0.105313		4.20833	0.92157	0.260709	4.29167	0.617419	0.174666	3.8125	1.08483	0.306895			EVS_WB_13k2	PLSOFF	Office	25.3
	1.40625	0.559918	0.10018	3.5	1.54502	0.276435	1.71875	0.771859	0.138101		1.08333	0.288675	0.0816652	2.58333	1.31137	0.370983	2	1.2792	0.361882			r01	VoiceDist4	na	inf
	2.21875	0.83219	0.148895	3.71875	1.14256	0.204426	2.5	0.718421	0.12854		1.75	0.753778	0.213241	3.33333	1.82574	0.516496	2.58333	0.900337	0.254702			r02	VoiceDist3	na	inf
	3.15625	1.01947	0.182403	4.5	0.718421	0.12854	3.3125	0.780302	0.139611		2.83333	0.834847	0.236175	3.75	1.3568	0.383834	3.08333	0.668558	0.189133			r03	VoiceDist2	na	inf
	3.78125	0.83219	0.148895	4.625	0.707107	0.126515	4.125	0.793116	0.141904		4.41667	0.668558	0.189133	4.58333	0.792961	0.224326	4.08333	0.668558	0.189133			r04	VoiceDist1	na	inf
	2	0.983739	0.17601	1.0625	0.245935	0.0440025	1.375	0.491869	0.088005		1.66667	1.07309	0.303572	1	0	0	1.75	1.21543	0.343841			r06	VoiceDist0	Car	0
	4	0.983739	0.17601	1.65625	0.545325	0.0975692	2.53125	0.717719	0.128414		3.41667	0.792961	0.224326	1.33333	0.492366	0.139289	2.5	1.08711	0.307541			r07	VoiceDist0	Car	12
	4.625	0.553581	0.0990463	2.40625	0.614837	0.110006	3.125	0.751343	0.13443		4.41667	0.900337	0.254702	2.16667	0.717741	0.203046	2.83333	0.717741	0.203046			r08	VoiceDist0	Car	24
	4.75	0.567962	0.101619	2.90625	0.588019	0.105208	3.71875	0.728869	0.130409		4.5	0.904534	0.255889	3	0.852803	0.241255	3.58333	0.668558	0.189133			r09	VoiceDist0	Car	36
	4.90625	0.296145	0.052986	4.90625	0.296145	0.052986	4.96875	0.176777	0.0316288		4.91667	0.288675	0.0816652	5	0	0	4.33333	1.07309	0.303572			r05	VoiceDist0	na	inf
	1.03125	0.176777	0.0316288	1.0625	0.245935	0.0440025	1.03125	0.176777	0.0316288		1	0	0	1	0	0	1	0	0			r10	VoiceDist3	Car	0
	1.875	0.832796	0.149003	1.375	0.553581	0.0990463	1.4375	0.669015	0.1197		1.66667	0.651339	0.184261	1.25	0.452267	0.127945	1.58333	0.996205	0.281823			r11	VoiceDist2	Car	12
	3.875	0.707107	0.126515	2.25	0.718421	0.12854	2.65625	0.700662	0.125362		3.83333	1.11464	0.315328	1.91667	0.514929	0.145671	2.83333	0.937437	0.265198			r12	VoiceDist1	Car	24
											0.976369			0.966342			0.980017

## Sheet: data_summary_load
directory order	file name	S-MOS	STD	N-MOS	STD	G-MOS	STD	S-MOS	STD	N-MOS	STD	G-MOS	STD
1	PLSOFF_Panel_1_nominal_Cafeteria_Noise_ETSI_14.8dB_AMR_WB_12k65_16_f1s1.wav	3.41667	0.900337	4.16667	0.57735	3.5	0.6742	3.75	0.862949	3.83333	0.724446	3.75	0.785507
2	PLSOFF_Panel_1_nominal_Cafeteria_Noise_ETSI_14.8dB_AMR_WB_12k65_16_f2s1.wav	3.75	0.621582	3.58333	0.792961	4.08333	0.668558
3	PLSOFF_Panel_1_nominal_Cafeteria_Noise_ETSI_14.8dB_AMR_WB_12k65_16_m1s1.wav	3.66667	0.651339	3.66667	0.651339	3.66667	0.778499
4	PLSOFF_Panel_1_nominal_Cafeteria_Noise_ETSI_14.8dB_AMR_WB_12k65_16_m2s1.wav	4.16667	1.11464	3.91667	0.792961	3.75	0.965307
5	PLSOFF_Panel_1_nominal_Cafeteria_Noise_ETSI_14.8dB_EVS_WB_13k2_16_f1s1.wav	3.91667	0.996205	3.91667	0.514929	3.5	0.797724	4.0625	0.885011	3.89583	0.660096	3.6875	0.719227
6	PLSOFF_Panel_1_nominal_Cafeteria_Noise_ETSI_14.8dB_EVS_WB_13k2_16_f2s1.wav	4.33333	0.651339	3.91667	0.514929	4	0.603023
7	PLSOFF_Panel_1_nominal_Cafeteria_Noise_ETSI_14.8dB_EVS_WB_13k2_16_m1s1.wav	4	0.738549	3.75	0.452267	3.75	0.753778
8	PLSOFF_Panel_1_nominal_Cafeteria_Noise_ETSI_14.8dB_EVS_WB_13k2_16_m2s1.wav	4	1.12815	4	1.04447	3.5	0.6742
9	PLSOFF_Panel_1_nominal_Mensa_ETSI_19.5dB_AMR_WB_12k65_16_f1s1.wav	3.25	0.753778	3.75	0.621582	3.5	0.6742	3.89583	0.92804	4.14583	0.714279	3.83333	0.753244
10	PLSOFF_Panel_1_nominal_Mensa_ETSI_19.5dB_AMR_WB_12k65_16_f2s1.wav	3.75	0.753778	4.08333	0.792961	3.83333	0.389249
11	PLSOFF_Panel_1_nominal_Mensa_ETSI_19.5dB_AMR_WB_12k65_16_m1s1.wav	4.25	0.866025	4.66667	0.492366	4.08333	0.900337
12	PLSOFF_Panel_1_nominal_Mensa_ETSI_19.5dB_AMR_WB_12k65_16_m2s1.wav	4.33333	0.984732	4.08333	0.668558	3.91667	0.900337
13	PLSOFF_Panel_1_nominal_Mensa_ETSI_19.5dB_EVS_WB_13k2_16_f1s3.wav	3.91667	0.900337	4.08333	0.668558	4	0.603023	3.9375	0.976451	4.14583	0.683843	3.91667	0.738985
14	PLSOFF_Panel_1_nominal_Mensa_ETSI_19.5dB_EVS_WB_13k2_16_f2s3.wav	4	0.738549	4.08333	0.668558	3.41667	0.792961
15	PLSOFF_Panel_1_nominal_Mensa_ETSI_19.5dB_EVS_WB_13k2_16_m1s3.wav	4	1.12815	4.33333	0.492366	4.08333	0.668558
16	PLSOFF_Panel_1_nominal_Mensa_ETSI_19.5dB_EVS_WB_13k2_16_m2s3.wav	3.83333	1.19342	4.08333	0.900337	4.16667	0.717741
17	PLSOFF_Panel_1_nominal_Outside_Traffic_Road_ETSI_7.9dB_AMR_WB_12k65_16_f1s1.wav	3.58333	0.792961	3.41667	0.668558	3.25	0.753778	3.47917	0.824868	3.35417	0.668106	3.22917	0.778421
18	PLSOFF_Panel_1_nominal_Outside_Traffic_Road_ETSI_7.9dB_AMR_WB_12k65_16_f2s1.wav	3.25	0.753778	3.33333	0.651339	3.33333	0.778499
19	PLSOFF_Panel_1_nominal_Outside_Traffic_Road_ETSI_7.9dB_AMR_WB_12k65_16_m1s1.wav	3.33333	0.778499	3.16667	0.834847	3	0.852803
20	PLSOFF_Panel_1_nominal_Outside_Traffic_Road_ETSI_7.9dB_AMR_WB_12k65_16_m2s1.wav	3.75	0.965307	3.5	0.522233	3.33333	0.778499
21	PLSOFF_Panel_1_nominal_Outside_Traffic_Road_ETSI_7.9dB_EVS_WB_13k2_16_f1s1.wav	3.41667	0.792961	3.25	0.965307	3.5	0.904534	3.41667	0.89522	3.52083	0.798658	3.45833	0.713348
22	PLSOFF_Panel_1_nominal_Outside_Traffic_Road_ETSI_7.9dB_EVS_WB_13k2_16_f2s1.wav	3.41667	0.792961	3.58333	0.792961	3.66667	0.492366
23	PLSOFF_Panel_1_nominal_Outside_Traffic_Road_ETSI_7.9dB_EVS_WB_13k2_16_m1s1.wav	3.58333	1.1645	3.33333	0.778499	3	0.603023
24	PLSOFF_Panel_1_nominal_Outside_Traffic_Road_ETSI_7.9dB_EVS_WB_13k2_16_m2s1.wav	3.25	0.866025	3.91667	0.514929	3.66667	0.651339
25	PLSOFF_Panel_1_nominal_Pub_Noise_ETSI_8.4dB_AMR_WB_12k65_16_f1s4.wav	3.33333	0.778499	3.33333	0.651339	3.08333	0.514929	3.33333	0.85883	3.52083	0.651988	3.25	0.668437
26	PLSOFF_Panel_1_nominal_Pub_Noise_ETSI_8.4dB_AMR_WB_12k65_16_f2s4.wav	2.91667	0.996205	3.75	0.621582	3.58333	0.668558
27	PLSOFF_Panel_1_nominal_Pub_Noise_ETSI_8.4dB_AMR_WB_12k65_16_m1s4.wav	3.58333	0.668558	3.58333	0.668558	3.33333	0.651339
28	PLSOFF_Panel_1_nominal_Pub_Noise_ETSI_8.4dB_AMR_WB_12k65_16_m2s4.wav	3.5	0.904534	3.41667	0.668558	3	0.738549
29	PLSOFF_Panel_1_nominal_Pub_Noise_ETSI_8.4dB_EVS_WB_13k2_16_f1s2.wav	3.16667	1.11464	3.5	0.6742	3	0.603023	3.39583	0.916505	3.39583	0.706793	3.33333	0.807764
30	PLSOFF_Panel_1_nominal_Pub_Noise_ETSI_8.4dB_EVS_WB_13k2_16_f2s2.wav	3.41667	0.900337	3.5	0.6742	2.91667	0.792961
31	PLSOFF_Panel_1_nominal_Pub_Noise_ETSI_8.4dB_EVS_WB_13k2_16_m1s2.wav	3.33333	0.887625	2.83333	0.717741	3.58333	0.792961
32	PLSOFF_Panel_1_nominal_Pub_Noise_ETSI_8.4dB_EVS_WB_13k2_16_m2s2.wav	3.66667	0.778499	3.75	0.452267	3.83333	0.717741
33	PLSOFF_Panel_1_nominal_Work_Noise_Office_Callcenter_ETSI_25.3dB_AMR_WB_12k65_16_f1s2.wav	4.5	0.6742	3.91667	0.900337	3	1.41421	4.33333	0.724446	4.25	0.668437	3.75	1
34	PLSOFF_Panel_1_nominal_Work_Noise_Office_Callcenter_ETSI_25.3dB_AMR_WB_12k65_16_f2s2.wav	4.08333	0.668558	4.25	0.452267	3.91667	0.514929
35	PLSOFF_Panel_1_nominal_Work_Noise_Office_Callcenter_ETSI_25.3dB_AMR_WB_12k65_16_m1s2.wav	4.41667	0.900337	4.25	0.621582	3.91667	0.668558
36	PLSOFF_Panel_1_nominal_Work_Noise_Office_Callcenter_ETSI_25.3dB_AMR_WB_12k65_16_m2s2.wav	4.33333	0.651339	4.58333	0.514929	4.16667	0.834847
37	PLSOFF_Panel_1_nominal_Work_Noise_Office_Callcenter_ETSI_25.3dB_EVS_WB_13k2_16_f1s4.wav	4.25	0.866025	4.16667	0.717741	3.66667	0.651339	4.20833	0.92157	4.29167	0.617419	3.8125	1.08483
38	PLSOFF_Panel_1_nominal_Work_Noise_Office_Callcenter_ETSI_25.3dB_EVS_WB_13k2_16_f2s4.wav	3.5	1.16775	4.33333	0.651339	4.16667	0.717741
39	PLSOFF_Panel_1_nominal_Work_Noise_Office_Callcenter_ETSI_25.3dB_EVS_WB_13k2_16_m1s4.wav	4.33333	0.651339	4.16667	0.57735	3.91667	1.08362
40	PLSOFF_Panel_1_nominal_Work_Noise_Office_Callcenter_ETSI_25.3dB_EVS_WB_13k2_16_m2s4.wav	4.75	0.452267	4.5	0.522233	3.5	1.62369
41	r01_ref_snr60dB_NsLevel1_f1s1.wav	1.08333	0.288675	2.58333	1.31137	2	1.2792	1.08333	0.288675	2.58333	1.31137	2	1.2792
42	r02_ref_snr60dB_NsLevel2_f2s2.wav	1.75	0.753778	3.33333	1.82574	2.58333	0.900337	1.75	0.753778	3.33333	1.82574	2.58333	0.900337
43	r03_ref_snr60dB_NsLevel3_m1s3.wav	2.83333	0.834847	3.75	1.3568	3.08333	0.668558	2.83333	0.834847	3.75	1.3568	3.08333	0.668558
44	r04_ref_snr60dB_NsLevel4_m2s4.wav	4.41667	0.668558	4.58333	0.792961	4.08333	0.668558	4.41667	0.668558	4.58333	0.792961	4.08333	0.668558
45	r05_ref_snr60dB_NsLevel0_f1s5.wav	4.91667	0.288675	5	0	4.33333	1.07309	4.91667	0.288675	5	0	4.33333	1.07309
46	r06_ref_snr0dB_NsLevel0_f2s6.wav	1.66667	1.07309	1	0	1.75	1.21543	1.66667	1.07309	1	0	1.75	1.21543
47	r07_ref_snr12dB_NsLevel0_m1s7.wav	3.41667	0.792961	1.33333	0.492366	2.5	1.08711	3.41667	0.792961	1.33333	0.492366	2.5	1.08711
48	r08_ref_snr24dB_NsLevel0_m2s8.wav	4.41667	0.900337	2.16667	0.717741	2.83333	0.717741	4.41667	0.900337	2.16667	0.717741	2.83333	0.717741
49	r09_ref_snr36dB_NsLevel0_f1s1.wav	4.5	0.904534	3	0.852803	3.58333	0.668558	4.5	0.904534	3	0.852803	3.58333	0.668558
50	r10_ref_snr0dB_NsLevel2_f2s2.wav	1	0	1	0	1	0	1	0	1	0	1	0
51	r11_ref_snr12dB_NsLevel3_m1s3.wav	1.66667	0.651339	1.25	0.452267	1.58333	0.996205	1.66667	0.651339	1.25	0.452267	1.58333	0.996205
52	r12_ref_snr24dB_NsLevel4_m2s4.wav	3.83333	1.11464	1.91667	0.514929	2.83333	0.937437	3.83333	1.11464	1.91667	0.514929	2.83333	0.937437

## Sheet: data_summary_no_load
directory order	file name	S-MOS	STD	N-MOS	STD	G-MOS	STD	S-MOS	STD	N-MOS	STD	G-MOS	STD
1	PLSOFF_Panel_1_nominal_Cafeteria_Noise_ETSI_14.8dB_AMR_WB_12k65_16_f1s1.wav	3.5	0.879883	3.71875	0.683179	3.5625	0.618922	3.74219	0.796114	3.71094	0.689086	3.64062	0.648856
2	PLSOFF_Panel_1_nominal_Cafeteria_Noise_ETSI_14.8dB_AMR_WB_12k65_16_f2s1.wav	3.90625	0.53033	3.75	0.567962	3.75	0.622171
3	PLSOFF_Panel_1_nominal_Cafeteria_Noise_ETSI_14.8dB_AMR_WB_12k65_16_m1s1.wav	3.75	0.803219	3.53125	0.761339	3.5	0.672022
4	PLSOFF_Panel_1_nominal_Cafeteria_Noise_ETSI_14.8dB_AMR_WB_12k65_16_m2s1.wav	3.8125	0.895779	3.84375	0.723316	3.75	0.672022
5	PLSOFF_Panel_1_nominal_Cafeteria_Noise_ETSI_14.8dB_EVS_WB_13k2_16_f1s1.wav	3.6875	0.965117	3.8125	0.692704	3.8125	0.644455	3.875	0.822901	3.75	0.720892	3.83594	0.673191
6	PLSOFF_Panel_1_nominal_Cafeteria_Noise_ETSI_14.8dB_EVS_WB_13k2_16_f2s1.wav	3.875	0.751343	3.96875	0.694883	4	0.762001
7	PLSOFF_Panel_1_nominal_Cafeteria_Noise_ETSI_14.8dB_EVS_WB_13k2_16_m1s1.wav	3.875	0.832796	3.40625	0.665237	3.5625	0.618922
8	PLSOFF_Panel_1_nominal_Cafeteria_Noise_ETSI_14.8dB_EVS_WB_13k2_16_m2s1.wav	4.0625	0.715609	3.8125	0.737804	3.96875	0.594837
9	PLSOFF_Panel_1_nominal_Mensa_ETSI_19.5dB_AMR_WB_12k65_16_f1s1.wav	3.71875	0.771859	3.90625	0.588019	3.5625	0.564401	3.92969	0.754864	4.02344	0.620704	3.82031	0.620307
10	PLSOFF_Panel_1_nominal_Mensa_ETSI_19.5dB_AMR_WB_12k65_16_f2s1.wav	3.6875	0.644455	3.9375	0.669015	3.65625	0.601577
11	PLSOFF_Panel_1_nominal_Mensa_ETSI_19.5dB_AMR_WB_12k65_16_m1s1.wav	4.1875	0.780302	4.25	0.622171	4.0625	0.618922
12	PLSOFF_Panel_1_nominal_Mensa_ETSI_19.5dB_AMR_WB_12k65_16_m2s1.wav	4.125	0.707107	4	0.567962	4	0.567962
13	PLSOFF_Panel_1_nominal_Mensa_ETSI_19.5dB_EVS_WB_13k2_16_f1s3.wav	4.21875	0.659148	4.09375	0.53033	4.0625	0.564401	3.94531	0.796731	4.09375	0.657333	3.95312	0.650371
14	PLSOFF_Panel_1_nominal_Mensa_ETSI_19.5dB_EVS_WB_13k2_16_f2s3.wav	3.875	0.906962	4.0625	0.715609	3.75	0.622171
15	PLSOFF_Panel_1_nominal_Mensa_ETSI_19.5dB_EVS_WB_13k2_16_m1s3.wav	3.6875	0.820602	4	0.672022	3.84375	0.627816
16	PLSOFF_Panel_1_nominal_Mensa_ETSI_19.5dB_EVS_WB_13k2_16_m2s3.wav	4	0.718421	4.21875	0.706394	4.15625	0.723316
17	PLSOFF_Panel_1_nominal_Outside_Traffic_Road_ETSI_7.9dB_AMR_WB_12k65_16_f1s1.wav	3.25	0.672022	3.4375	0.669015	3	0.567962	3.36719	0.782396	3.36719	0.674287	3.17188	0.677064
18	PLSOFF_Panel_1_nominal_Outside_Traffic_Road_ETSI_7.9dB_AMR_WB_12k65_16_f2s1.wav	3.1875	0.820602	3.40625	0.712079	3.15625	0.677251
19	PLSOFF_Panel_1_nominal_Outside_Traffic_Road_ETSI_7.9dB_AMR_WB_12k65_16_m1s1.wav	3.34375	0.745281	3	0.508001	3.09375	0.689056
20	PLSOFF_Panel_1_nominal_Outside_Traffic_Road_ETSI_7.9dB_AMR_WB_12k65_16_m2s1.wav	3.6875	0.820602	3.625	0.659912	3.4375	0.715609
21	PLSOFF_Panel_1_nominal_Outside_Traffic_Road_ETSI_7.9dB_EVS_WB_13k2_16_f1s1.wav	3.375	0.870669	3.375	0.609071	3.40625	0.756024	3.40625	0.908728	3.34375	0.632922	3.25781	0.655036
22	PLSOFF_Panel_1_nominal_Outside_Traffic_Road_ETSI_7.9dB_EVS_WB_13k2_16_f2s1.wav	3.625	0.832796	3.3125	0.535061	3.3125	0.535061
23	PLSOFF_Panel_1_nominal_Outside_Traffic_Road_ETSI_7.9dB_EVS_WB_13k2_16_m1s1.wav	3.125	0.870669	3.15625	0.677251	2.96875	0.53788
24	PLSOFF_Panel_1_nominal_Outside_Traffic_Road_ETSI_7.9dB_EVS_WB_13k2_16_m2s1.wav	3.5	1.016	3.53125	0.671271	3.34375	0.700662
25	PLSOFF_Panel_1_nominal_Pub_Noise_ETSI_8.4dB_AMR_WB_12k65_16_f1s4.wav	3.21875	0.750672	2.9375	0.564401	2.78125	0.552669	3.19531	0.869959	3.21875	0.686627	3.0625	0.684473
26	PLSOFF_Panel_1_nominal_Pub_Noise_ETSI_8.4dB_AMR_WB_12k65_16_f2s4.wav	3	0.842424	3.28125	0.581121	3.15625	0.723316
27	PLSOFF_Panel_1_nominal_Pub_Noise_ETSI_8.4dB_AMR_WB_12k65_16_m1s4.wav	3.28125	0.92403	3.34375	0.787375	3.1875	0.692704
28	PLSOFF_Panel_1_nominal_Pub_Noise_ETSI_8.4dB_AMR_WB_12k65_16_m2s4.wav	3.28125	0.958304	3.3125	0.737804	3.125	0.707107
29	PLSOFF_Panel_1_nominal_Pub_Noise_ETSI_8.4dB_EVS_WB_13k2_16_f1s2.wav	3.03125	0.860771	3.125	0.553581	2.9375	0.715609	3.35156	0.874754	3.19531	0.602601	3.17188	0.688595
30	PLSOFF_Panel_1_nominal_Pub_Noise_ETSI_8.4dB_EVS_WB_13k2_16_f2s2.wav	3.46875	0.87931	3.1875	0.592289	3.34375	0.601577
31	PLSOFF_Panel_1_nominal_Pub_Noise_ETSI_8.4dB_EVS_WB_13k2_16_m1s2.wav	3.3125	0.965117	3.0625	0.669015	3.125	0.751343
32	PLSOFF_Panel_1_nominal_Pub_Noise_ETSI_8.4dB_EVS_WB_13k2_16_m2s2.wav	3.59375	0.712079	3.40625	0.559918	3.28125	0.634206
33	PLSOFF_Panel_1_nominal_Work_Noise_Office_Callcenter_ETSI_25.3dB_AMR_WB_12k65_16_f1s2.wav	3.84375	0.766617	3.9375	0.669015	3.8125	0.592289	4.15625	0.747041	4.03906	0.593964	4	0.575073
34	PLSOFF_Panel_1_nominal_Work_Noise_Office_Callcenter_ETSI_25.3dB_AMR_WB_12k65_16_f2s2.wav	4.0625	0.669015	3.90625	0.588019	3.8125	0.470929
35	PLSOFF_Panel_1_nominal_Work_Noise_Office_Callcenter_ETSI_25.3dB_AMR_WB_12k65_16_m1s2.wav	4.40625	0.756024	4.0625	0.564401	4.15625	0.57414
36	PLSOFF_Panel_1_nominal_Work_Noise_Office_Callcenter_ETSI_25.3dB_AMR_WB_12k65_16_m2s2.wav	4.3125	0.692704	4.25	0.508001	4.21875	0.552669
37	PLSOFF_Panel_1_nominal_Work_Noise_Office_Callcenter_ETSI_25.3dB_EVS_WB_13k2_16_f1s4.wav	4.28125	0.581121	3.96875	0.594837	3.96875	0.474129	4.25781	0.655036	4.09375	0.607531	4.125	0.588606
38	PLSOFF_Panel_1_nominal_Work_Noise_Office_Callcenter_ETSI_25.3dB_EVS_WB_13k2_16_f2s4.wav	4.0625	0.669015	4.1875	0.592289	4.0625	0.669015
39	PLSOFF_Panel_1_nominal_Work_Noise_Office_Callcenter_ETSI_25.3dB_EVS_WB_13k2_16_m1s4.wav	4.25	0.672022	3.96875	0.646797	4.21875	0.552669
40	PLSOFF_Panel_1_nominal_Work_Noise_Office_Callcenter_ETSI_25.3dB_EVS_WB_13k2_16_m2s4.wav	4.4375	0.669015	4.25	0.567962	4.25	0.622171
41	r01_ref_snr60dB_NsLevel1_f1s1.wav	1.40625	0.559918	3.5	1.54502	1.71875	0.771859	1.40625	0.559918	3.5	1.54502	1.71875	0.771859
42	r02_ref_snr60dB_NsLevel2_f2s2.wav	2.21875	0.83219	3.71875	1.14256	2.5	0.718421	2.21875	0.83219	3.71875	1.14256	2.5	0.718421
43	r03_ref_snr60dB_NsLevel3_m1s3.wav	3.15625	1.01947	4.5	0.718421	3.3125	0.780302	3.15625	1.01947	4.5	0.718421	3.3125	0.780302
44	r04_ref_snr60dB_NsLevel4_m2s4.wav	3.78125	0.83219	4.625	0.707107	4.125	0.793116	3.78125	0.83219	4.625	0.707107	4.125	0.793116
45	r05_ref_snr60dB_NsLevel0_f1s5.wav	4.90625	0.296145	4.90625	0.296145	4.96875	0.176777	4.90625	0.296145	4.90625	0.296145	4.96875	0.176777
46	r06_ref_snr0dB_NsLevel0_f2s6.wav	2	0.983739	1.0625	0.245935	1.375	0.491869	2	0.983739	1.0625	0.245935	1.375	0.491869
47	r07_ref_snr12dB_NsLevel0_m1s7.wav	4	0.983739	1.65625	0.545325	2.53125	0.717719	4	0.983739	1.65625	0.545325	2.53125	0.717719
48	r08_ref_snr24dB_NsLevel0_m2s8.wav	4.625	0.553581	2.40625	0.614837	3.125	0.751343	4.625	0.553581	2.40625	0.614837	3.125	0.751343
49	r09_ref_snr36dB_NsLevel0_f1s1.wav	4.75	0.567962	2.90625	0.588019	3.71875	0.728869	4.75	0.567962	2.90625	0.588019	3.71875	0.728869
50	r10_ref_snr0dB_NsLevel2_f2s2.wav	1.03125	0.176777	1.0625	0.245935	1.03125	0.176777	1.03125	0.176777	1.0625	0.245935	1.03125	0.176777
51	r11_ref_snr12dB_NsLevel3_m1s3.wav	1.875	0.832796	1.375	0.553581	1.4375	0.669015	1.875	0.832796	1.375	0.553581	1.4375	0.669015
52	r12_ref_snr24dB_NsLevel4_m2s4.wav	3.875	0.707107	2.25	0.718421	2.65625	0.700662	3.875	0.707107	2.25	0.718421	2.65625	0.700662
