# Supplementary material for: Subjective speech quality measurement with and without parallel task: Laboratory test results comparison
Source: PLoS One. 2018 Jul 2;13(7):e0199787. doi: 10.1371/journal.pone.0199787 (PMC6028083; doi:10.1371/journal.pone.0199787)
Supplement: S2 File — Speech samples used for both the A and B experiments. (ZIP) [file pone.0199787.s005.zip]

Archive with 208 entries (208 files):
- samples/PLSOFF_Panel_1_nominal_Cafeteria_Noise_ETSI_14.8dB_AMR_WB_12k65_16_f1s1.wav
- samples/PLSOFF_Panel_1_nominal_Cafeteria_Noise_ETSI_14.8dB_AMR_WB_12k65_16_f2s1.wav
- samples/PLSOFF_Panel_1_nominal_Cafeteria_Noise_ETSI_14.8dB_AMR_WB_12k65_16_m1s1.wav
- samples/PLSOFF_Panel_1_nominal_Cafeteria_Noise_ETSI_14.8dB_AMR_WB_12k65_16_m2s1.wav
- samples/PLSOFF_Panel_1_nominal_Cafeteria_Noise_ETSI_14.8dB_EVS_WB_13k2_16_f1s1.wav
- samples/PLSOFF_Panel_1_nominal_Cafeteria_Noise_ETSI_14.8dB_EVS_WB_13k2_16_f2s1.wav
- samples/PLSOFF_Panel_1_nominal_Cafeteria_Noise_ETSI_14.8dB_EVS_WB_13k2_16_m1s1.wav
- samples/PLSOFF_Panel_1_nominal_Cafeteria_Noise_ETSI_14.8dB_EVS_WB_13k2_16_m2s1.wav
- samples/PLSOFF_Panel_1_nominal_Mensa_ETSI_19.5dB_AMR_WB_12k65_16_f1s1.wav
- samples/PLSOFF_Panel_1_nominal_Mensa_ETSI_19.5dB_AMR_WB_12k65_16_f2s1.wav
- samples/PLSOFF_Panel_1_nominal_Mensa_ETSI_19.5dB_AMR_WB_12k65_16_m1s1.wav
- samples/PLSOFF_Panel_1_nominal_Mensa_ETSI_19.5dB_AMR_WB_12k65_16_m2s1.wav
- samples/PLSOFF_Panel_1_nominal_Mensa_ETSI_19.5dB_EVS_WB_13k2_16_f1s3.wav
- samples/PLSOFF_Panel_1_nominal_Mensa_ETSI_19.5dB_EVS_WB_13k2_16_f2s3.wav
- samples/PLSOFF_Panel_1_nominal_Mensa_ETSI_19.5dB_EVS_WB_13k2_16_m1s3.wav
- samples/PLSOFF_Panel_1_nominal_Mensa_ETSI_19.5dB_EVS_WB_13k2_16_m2s3.wav
- samples/PLSOFF_Panel_1_nominal_Outside_Traffic_Road_ETSI_7.9dB_AMR_WB_12k65_16_f1s1.wav
- samples/PLSOFF_Panel_1_nominal_Outside_Traffic_Road_ETSI_7.9dB_AMR_WB_12k65_16_f2s1.wav
- samples/PLSOFF_Panel_1_nominal_Outside_Traffic_Road_ETSI_7.9dB_AMR_WB_12k65_16_m1s1.wav
- samples/PLSOFF_Panel_1_nominal_Outside_Traffic_Road_ETSI_7.9dB_AMR_WB_12k65_16_m2s1.wav
- samples/PLSOFF_Panel_1_nominal_Outside_Traffic_Road_ETSI_7.9dB_EVS_WB_13k2_16_f1s1.wav
- samples/PLSOFF_Panel_1_nominal_Outside_Traffic_Road_ETSI_7.9dB_EVS_WB_13k2_16_f2s1.wav
- samples/PLSOFF_Panel_1_nominal_Outside_Traffic_Road_ETSI_7.9dB_EVS_WB_13k2_16_m1s1.wav
- samples/PLSOFF_Panel_1_nominal_Outside_Traffic_Road_ETSI_7.9dB_EVS_WB_13k2_16_m2s1.wav
- samples/PLSOFF_Panel_1_nominal_Pub_Noise_ETSI_8.4dB_AMR_WB_12k65_16_f1s4.wav
- samples/PLSOFF_Panel_1_nominal_Pub_Noise_ETSI_8.4dB_AMR_WB_12k65_16_f2s4.wav
- samples/PLSOFF_Panel_1_nominal_Pub_Noise_ETSI_8.4dB_AMR_WB_12k65_16_m1s4.wav
- samples/PLSOFF_Panel_1_nominal_Pub_Noise_ETSI_8.4dB_AMR_WB_12k65_16_m2s4.wav
- samples/PLSOFF_Panel_1_nominal_Pub_Noise_ETSI_8.4dB_EVS_WB_13k2_16_f1s2.wav
- samples/PLSOFF_Panel_1_nominal_Pub_Noise_ETSI_8.4dB_EVS_WB_13k2_16_f2s2.wav
- samples/PLSOFF_Panel_1_nominal_Pub_Noise_ETSI_8.4dB_EVS_WB_13k2_16_m1s2.wav
- samples/PLSOFF_Panel_1_nominal_Pub_Noise_ETSI_8.4dB_EVS_WB_13k2_16_m2s2.wav
- samples/PLSOFF_Panel_1_nominal_Work_Noise_Office_Callcenter_ETSI_25.3dB_AMR_WB_12k65_16_f1s2.wav
- samples/PLSOFF_Panel_1_nominal_Work_Noise_Office_Callcenter_ETSI_25.3dB_AMR_WB_12k65_16_f2s2.wav
- samples/PLSOFF_Panel_1_nominal_Work_Noise_Office_Callcenter_ETSI_25.3dB_AMR_WB_12k65_16_m1s2.wav
- samples/PLSOFF_Panel_1_nominal_Work_Noise_Office_Callcenter_ETSI_25.3dB_AMR_WB_12k65_16_m2s2.wav
- samples/PLSOFF_Panel_1_nominal_Work_Noise_Office_Callcenter_ETSI_25.3dB_EVS_WB_13k2_16_f1s4.wav
- samples/PLSOFF_Panel_1_nominal_Work_Noise_Office_Callcenter_ETSI_25.3dB_EVS_WB_13k2_16_f2s4.wav
- samples/PLSOFF_Panel_1_nominal_Work_Noise_Office_Callcenter_ETSI_25.3dB_EVS_WB_13k2_16_m1s4.wav
- samples/PLSOFF_Panel_1_nominal_Work_Noise_Office_Callcenter_ETSI_25.3dB_EVS_WB_13k2_16_m2s4.wav
- samples/PLSOFF_Panel_2_nominal_Cafeteria_Noise_ETSI_14.8dB_AMR_WB_12k65_16_f1s2.wav
- samples/PLSOFF_Panel_2_nominal_Cafeteria_Noise_ETSI_14.8dB_AMR_WB_12k65_16_f2s2.wav
- samples/PLSOFF_Panel_2_nominal_Cafeteria_Noise_ETSI_14.8dB_AMR_WB_12k65_16_m1s2.wav
- samples/PLSOFF_Panel_2_nominal_Cafeteria_Noise_ETSI_14.8dB_AMR_WB_12k65_16_m2s2.wav
- samples/PLSOFF_Panel_2_nominal_Cafeteria_Noise_ETSI_14.8dB_EVS_WB_13k2_16_f1s2.wav
- samples/PLSOFF_Panel_2_nominal_Cafeteria_Noise_ETSI_14.8dB_EVS_WB_13k2_16_f2s2.wav
- samples/PLSOFF_Panel_2_nominal_Cafeteria_Noise_ETSI_14.8dB_EVS_WB_13k2_16_m1s2.wav
- samples/PLSOFF_Panel_2_nominal_Cafeteria_Noise_ETSI_14.8dB_EVS_WB_13k2_16_m2s2.wav
- samples/PLSOFF_Panel_2_nominal_Mensa_ETSI_19.5dB_AMR_WB_12k65_16_f1s2.wav
- samples/PLSOFF_Panel_2_nominal_Mensa_ETSI_19.5dB_AMR_WB_12k65_16_f2s2.wav
- samples/PLSOFF_Panel_2_nominal_Mensa_ETSI_19.5dB_AMR_WB_12k65_16_m1s2.wav
- samples/PLSOFF_Panel_2_nominal_Mensa_ETSI_19.5dB_AMR_WB_12k65_16_m2s2.wav
- samples/PLSOFF_Panel_2_nominal_Mensa_ETSI_19.5dB_EVS_WB_13k2_16_f1s4.wav
- samples/PLSOFF_Panel_2_nominal_Mensa_ETSI_19.5dB_EVS_WB_13k2_16_f2s4.wav
- samples/PLSOFF_Panel_2_nominal_Mensa_ETSI_19.5dB_EVS_WB_13k2_16_m1s4.wav
- samples/PLSOFF_Panel_2_nominal_Mensa_ETSI_19.5dB_EVS_WB_13k2_16_m2s4.wav
- samples/PLSOFF_Panel_2_nominal_Outside_Traffic_Road_ETSI_7.9dB_AMR_WB_12k65_16_f1s2.wav
- samples/PLSOFF_Panel_2_nominal_Outside_Traffic_Road_ETSI_7.9dB_AMR_WB_12k65_16_f2s2.wav
- samples/PLSOFF_Panel_2_nominal_Outside_Traffic_Road_ETSI_7.9dB_AMR_WB_12k65_16_m1s2.wav
- samples/PLSOFF_Panel_2_nominal_Outside_Traffic_Road_ETSI_7.9dB_AMR_WB_12k65_16_m2s2.wav
- samples/PLSOFF_Panel_2_nominal_Outside_Traffic_Road_ETSI_7.9dB_EVS_WB_13k2_16_f1s2.wav
- samples/PLSOFF_Panel_2_nominal_Outside_Traffic_Road_ETSI_7.9dB_EVS_WB_13k2_16_f2s2.wav
- samples/PLSOFF_Panel_2_nominal_Outside_Traffic_Road_ETSI_7.9dB_EVS_WB_13k2_16_m1s2.wav
- samples/PLSOFF_Panel_2_nominal_Outside_Traffic_Road_ETSI_7.9dB_EVS_WB_13k2_16_m2s2.wav
- samples/PLSOFF_Panel_2_nominal_Pub_Noise_ETSI_8.4dB_AMR_WB_12k65_16_f1s1.wav
- samples/PLSOFF_Panel_2_nominal_Pub_Noise_ETSI_8.4dB_AMR_WB_12k65_16_f2s1.wav
- samples/PLSOFF_Panel_2_nominal_Pub_Noise_ETSI_8.4dB_AMR_WB_12k65_16_m1s1.wav
- samples/PLSOFF_Panel_2_nominal_Pub_Noise_ETSI_8.4dB_AMR_WB_12k65_16_m2s1.wav
- samples/PLSOFF_Panel_2_nominal_Pub_Noise_ETSI_8.4dB_EVS_WB_13k2_16_f1s3.wav
- samples/PLSOFF_Panel_2_nominal_Pub_Noise_ETSI_8.4dB_EVS_WB_13k2_16_f2s3.wav
- samples/PLSOFF_Panel_2_nominal_Pub_Noise_ETSI_8.4dB_EVS_WB_13k2_16_m1s3.wav
- samples/PLSOFF_Panel_2_nominal_Pub_Noise_ETSI_8.4dB_EVS_WB_13k2_16_m2s3.wav
- samples/PLSOFF_Panel_2_nominal_Work_Noise_Office_Callcenter_ETSI_25.3dB_AMR_WB_12k65_16_f1s3.wav
- samples/PLSOFF_Panel_2_nominal_Work_Noise_Office_Callcenter_ETSI_25.3dB_AMR_WB_12k65_16_f2s3.wav
- samples/PLSOFF_Panel_2_nominal_Work_Noise_Office_Callcenter_ETSI_25.3dB_AMR_WB_12k65_16_m1s3.wav
- samples/PLSOFF_Panel_2_nominal_Work_Noise_Office_Callcenter_ETSI_25.3dB_AMR_WB_12k65_16_m2s3.wav
- samples/PLSOFF_Panel_2_nominal_Work_Noise_Office_Callcenter_ETSI_25.3dB_EVS_WB_13k2_16_f1s1.wav
- samples/PLSOFF_Panel_2_nominal_Work_Noise_Office_Callcenter_ETSI_25.3dB_EVS_WB_13k2_16_f2s1.wav
- samples/PLSOFF_Panel_2_nominal_Work_Noise_Office_Callcenter_ETSI_25.3dB_EVS_WB_13k2_16_m1s1.wav
- samples/PLSOFF_Panel_2_nominal_Work_Noise_Office_Callcenter_ETSI_25.3dB_EVS_WB_13k2_16_m2s1.wav
- samples/PLSOFF_Panel_3_nominal_Cafeteria_Noise_ETSI_14.8dB_AMR_WB_12k65_16_f1s3.wav
- samples/PLSOFF_Panel_3_nominal_Cafeteria_Noise_ETSI_14.8dB_AMR_WB_12k65_16_f2s3.wav
- samples/PLSOFF_Panel_3_nominal_Cafeteria_Noise_ETSI_14.8dB_AMR_WB_12k65_16_m1s3.wav
- samples/PLSOFF_Panel_3_nominal_Cafeteria_Noise_ETSI_14.8dB_AMR_WB_12k65_16_m2s3.wav
- samples/PLSOFF_Panel_3_nominal_Cafeteria_Noise_ETSI_14.8dB_EVS_WB_13k2_16_f1s3.wav
- samples/PLSOFF_Panel_3_nominal_Cafeteria_Noise_ETSI_14.8dB_EVS_WB_13k2_16_f2s3.wav
- samples/PLSOFF_Panel_3_nominal_Cafeteria_Noise_ETSI_14.8dB_EVS_WB_13k2_16_m1s3.wav
- samples/PLSOFF_Panel_3_nominal_Cafeteria_Noise_ETSI_14.8dB_EVS_WB_13k2_16_m2s3.wav
- samples/PLSOFF_Panel_3_nominal_Mensa_ETSI_19.5dB_AMR_WB_12k65_16_f1s3.wav
- samples/PLSOFF_Panel_3_nominal_Mensa_ETSI_19.5dB_AMR_WB_12k65_16_f2s3.wav
- samples/PLSOFF_Panel_3_nominal_Mensa_ETSI_19.5dB_AMR_WB_12k65_16_m1s3.wav
- samples/PLSOFF_Panel_3_nominal_Mensa_ETSI_19.5dB_AMR_WB_12k65_16_m2s3.wav
- samples/PLSOFF_Panel_3_nominal_Mensa_ETSI_19.5dB_EVS_WB_13k2_16_f1s1.wav
- samples/PLSOFF_Panel_3_nominal_Mensa_ETSI_19.5dB_EVS_WB_13k2_16_f2s1.wav
- samples/PLSOFF_Panel_3_nominal_Mensa_ETSI_19.5dB_EVS_WB_13k2_16_m1s1.wav
- samples/PLSOFF_Panel_3_nominal_Mensa_ETSI_19.5dB_EVS_WB_13k2_16_m2s1.wav
- samples/PLSOFF_Panel_3_nominal_Outside_Traffic_Road_ETSI_7.9dB_AMR_WB_12k65_16_f1s3.wav
- samples/PLSOFF_Panel_3_nominal_Outside_Traffic_Road_ETSI_7.9dB_AMR_WB_12k65_16_f2s3.wav
- samples/PLSOFF_Panel_3_nominal_Outside_Traffic_Road_ETSI_7.9dB_AMR_WB_12k65_16_m1s3.wav
- samples/PLSOFF_Panel_3_nominal_Outside_Traffic_Road_ETSI_7.9dB_AMR_WB_12k65_16_m2s3.wav
- samples/PLSOFF_Panel_3_nominal_Outside_Traffic_Road_ETSI_7.9dB_EVS_WB_13k2_16_f1s3.wav
- samples/PLSOFF_Panel_3_nominal_Outside_Traffic_Road_ETSI_7.9dB_EVS_WB_13k2_16_f2s3.wav
- samples/PLSOFF_Panel_3_nominal_Outside_Traffic_Road_ETSI_7.9dB_EVS_WB_13k2_16_m1s3.wav
- samples/PLSOFF_Panel_3_nominal_Outside_Traffic_Road_ETSI_7.9dB_EVS_WB_13k2_16_m2s3.wav
- samples/PLSOFF_Panel_3_nominal_Pub_Noise_ETSI_8.4dB_AMR_WB_12k65_16_f1s2.wav
- samples/PLSOFF_Panel_3_nominal_Pub_Noise_ETSI_8.4dB_AMR_WB_12k65_16_f2s2.wav
- samples/PLSOFF_Panel_3_nominal_Pub_Noise_ETSI_8.4dB_AMR_WB_12k65_16_m1s2.wav
- samples/PLSOFF_Panel_3_nominal_Pub_Noise_ETSI_8.4dB_AMR_WB_12k65_16_m2s2.wav
- samples/PLSOFF_Panel_3_nominal_Pub_Noise_ETSI_8.4dB_EVS_WB_13k2_16_f1s4.wav
- samples/PLSOFF_Panel_3_nominal_Pub_Noise_ETSI_8.4dB_EVS_WB_13k2_16_f2s4.wav
- samples/PLSOFF_Panel_3_nominal_Pub_Noise_ETSI_8.4dB_EVS_WB_13k2_16_m1s4.wav
- samples/PLSOFF_Panel_3_nominal_Pub_Noise_ETSI_8.4dB_EVS_WB_13k2_16_m2s4.wav
- samples/PLSOFF_Panel_3_nominal_Work_Noise_Office_Callcenter_ETSI_25.3dB_AMR_WB_12k65_16_f1s4.wav
- samples/PLSOFF_Panel_3_nominal_Work_Noise_Office_Callcenter_ETSI_25.3dB_AMR_WB_12k65_16_f2s4.wav
- samples/PLSOFF_Panel_3_nominal_Work_Noise_Office_Callcenter_ETSI_25.3dB_AMR_WB_12k65_16_m1s4.wav
- samples/PLSOFF_Panel_3_nominal_Work_Noise_Office_Callcenter_ETSI_25.3dB_AMR_WB_12k65_16_m2s4.wav
- samples/PLSOFF_Panel_3_nominal_Work_Noise_Office_Callcenter_ETSI_25.3dB_EVS_WB_13k2_16_f1s2.wav
- samples/PLSOFF_Panel_3_nominal_Work_Noise_Office_Callcenter_ETSI_25.3dB_EVS_WB_13k2_16_f2s2.wav
- samples/PLSOFF_Panel_3_nominal_Work_Noise_Office_Callcenter_ETSI_25.3dB_EVS_WB_13k2_16_m1s2.wav
- samples/PLSOFF_Panel_3_nominal_Work_Noise_Office_Callcenter_ETSI_25.3dB_EVS_WB_13k2_16_m2s2.wav
- samples/PLSOFF_Panel_4_nominal_Cafeteria_Noise_ETSI_14.8dB_AMR_WB_12k65_16_f1s4.wav
- samples/PLSOFF_Panel_4_nominal_Cafeteria_Noise_ETSI_14.8dB_AMR_WB_12k65_16_f2s4.wav
- samples/PLSOFF_Panel_4_nominal_Cafeteria_Noise_ETSI_14.8dB_AMR_WB_12k65_16_m1s4.wav
- samples/PLSOFF_Panel_4_nominal_Cafeteria_Noise_ETSI_14.8dB_AMR_WB_12k65_16_m2s4.wav
- samples/PLSOFF_Panel_4_nominal_Cafeteria_Noise_ETSI_14.8dB_EVS_WB_13k2_16_f1s4.wav
- samples/PLSOFF_Panel_4_nominal_Cafeteria_Noise_ETSI_14.8dB_EVS_WB_13k2_16_f2s4.wav
- samples/PLSOFF_Panel_4_nominal_Cafeteria_Noise_ETSI_14.8dB_EVS_WB_13k2_16_m1s4.wav
- samples/PLSOFF_Panel_4_nominal_Cafeteria_Noise_ETSI_14.8dB_EVS_WB_13k2_16_m2s4.wav
- samples/PLSOFF_Panel_4_nominal_Mensa_ETSI_19.5dB_AMR_WB_12k65_16_f1s4.wav
- samples/PLSOFF_Panel_4_nominal_Mensa_ETSI_19.5dB_AMR_WB_12k65_16_f2s4.wav
- samples/PLSOFF_Panel_4_nominal_Mensa_ETSI_19.5dB_AMR_WB_12k65_16_m1s4.wav
- samples/PLSOFF_Panel_4_nominal_Mensa_ETSI_19.5dB_AMR_WB_12k65_16_m2s4.wav
- samples/PLSOFF_Panel_4_nominal_Mensa_ETSI_19.5dB_EVS_WB_13k2_16_f1s2.wav
- samples/PLSOFF_Panel_4_nominal_Mensa_ETSI_19.5dB_EVS_WB_13k2_16_f2s2.wav
- samples/PLSOFF_Panel_4_nominal_Mensa_ETSI_19.5dB_EVS_WB_13k2_16_m1s2.wav
- samples/PLSOFF_Panel_4_nominal_Mensa_ETSI_19.5dB_EVS_WB_13k2_16_m2s2.wav
- samples/PLSOFF_Panel_4_nominal_Outside_Traffic_Road_ETSI_7.9dB_AMR_WB_12k65_16_f1s4.wav
- samples/PLSOFF_Panel_4_nominal_Outside_Traffic_Road_ETSI_7.9dB_AMR_WB_12k65_16_f2s4.wav
- samples/PLSOFF_Panel_4_nominal_Outside_Traffic_Road_ETSI_7.9dB_AMR_WB_12k65_16_m1s4.wav
- samples/PLSOFF_Panel_4_nominal_Outside_Traffic_Road_ETSI_7.9dB_AMR_WB_12k65_16_m2s4.wav
- samples/PLSOFF_Panel_4_nominal_Outside_Traffic_Road_ETSI_7.9dB_EVS_WB_13k2_16_f1s4.wav
- samples/PLSOFF_Panel_4_nominal_Outside_Traffic_Road_ETSI_7.9dB_EVS_WB_13k2_16_f2s4.wav
- samples/PLSOFF_Panel_4_nominal_Outside_Traffic_Road_ETSI_7.9dB_EVS_WB_13k2_16_m1s4.wav
- samples/PLSOFF_Panel_4_nominal_Outside_Traffic_Road_ETSI_7.9dB_EVS_WB_13k2_16_m2s4.wav
- samples/PLSOFF_Panel_4_nominal_Pub_Noise_ETSI_8.4dB_AMR_WB_12k65_16_f1s3.wav
- samples/PLSOFF_Panel_4_nominal_Pub_Noise_ETSI_8.4dB_AMR_WB_12k65_16_f2s3.wav
- samples/PLSOFF_Panel_4_nominal_Pub_Noise_ETSI_8.4dB_AMR_WB_12k65_16_m1s3.wav
- samples/PLSOFF_Panel_4_nominal_Pub_Noise_ETSI_8.4dB_AMR_WB_12k65_16_m2s3.wav
- samples/PLSOFF_Panel_4_nominal_Pub_Noise_ETSI_8.4dB_EVS_WB_13k2_16_f1s1.wav
- samples/PLSOFF_Panel_4_nominal_Pub_Noise_ETSI_8.4dB_EVS_WB_13k2_16_f2s1.wav
- samples/PLSOFF_Panel_4_nominal_Pub_Noise_ETSI_8.4dB_EVS_WB_13k2_16_m1s1.wav
- samples/PLSOFF_Panel_4_nominal_Pub_Noise_ETSI_8.4dB_EVS_WB_13k2_16_m2s1.wav
- samples/PLSOFF_Panel_4_nominal_Work_Noise_Office_Callcenter_ETSI_25.3dB_AMR_WB_12k65_16_f1s1.wav
- samples/PLSOFF_Panel_4_nominal_Work_Noise_Office_Callcenter_ETSI_25.3dB_AMR_WB_12k65_16_f2s1.wav
- samples/PLSOFF_Panel_4_nominal_Work_Noise_Office_Callcenter_ETSI_25.3dB_AMR_WB_12k65_16_m1s1.wav
- samples/PLSOFF_Panel_4_nominal_Work_Noise_Office_Callcenter_ETSI_25.3dB_AMR_WB_12k65_16_m2s1.wav
- samples/PLSOFF_Panel_4_nominal_Work_Noise_Office_Callcenter_ETSI_25.3dB_EVS_WB_13k2_16_f1s3.wav
- samples/PLSOFF_Panel_4_nominal_Work_Noise_Office_Callcenter_ETSI_25.3dB_EVS_WB_13k2_16_f2s3.wav
- samples/PLSOFF_Panel_4_nominal_Work_Noise_Office_Callcenter_ETSI_25.3dB_EVS_WB_13k2_16_m1s3.wav
- samples/PLSOFF_Panel_4_nominal_Work_Noise_Office_Callcenter_ETSI_25.3dB_EVS_WB_13k2_16_m2s3.wav
- samples/r01_ref_snr60dB_NsLevel1_f1s1.wav
- samples/r01_ref_snr60dB_NsLevel1_f2s1.wav
- samples/r01_ref_snr60dB_NsLevel1_m1s1.wav
- samples/r01_ref_snr60dB_NsLevel1_m2s1.wav
- samples/r02_ref_snr60dB_NsLevel2_f1s2.wav
- samples/r02_ref_snr60dB_NsLevel2_f2s2.wav
- samples/r02_ref_snr60dB_NsLevel2_m1s2.wav
- samples/r02_ref_snr60dB_NsLevel2_m2s2.wav
- samples/r03_ref_snr60dB_NsLevel3_f1s3.wav
- samples/r03_ref_snr60dB_NsLevel3_f2s3.wav
- samples/r03_ref_snr60dB_NsLevel3_m1s3.wav
- samples/r03_ref_snr60dB_NsLevel3_m2s3.wav
- samples/r04_ref_snr60dB_NsLevel4_f1s4.wav
- samples/r04_ref_snr60dB_NsLevel4_f2s4.wav
- samples/r04_ref_snr60dB_NsLevel4_m1s4.wav
- samples/r04_ref_snr60dB_NsLevel4_m2s4.wav
- samples/r05_ref_snr60dB_NsLevel0_f1s5.wav
- samples/r05_ref_snr60dB_NsLevel0_f2s5.wav
- samples/r05_ref_snr60dB_NsLevel0_m1s5.wav
- samples/r05_ref_snr60dB_NsLevel0_m2s5.wav
- samples/r06_ref_snr0dB_NsLevel0_f1s6.wav
- samples/r06_ref_snr0dB_NsLevel0_f2s6.wav
- samples/r06_ref_snr0dB_NsLevel0_m1s6.wav
- samples/r06_ref_snr0dB_NsLevel0_m2s6.wav
- samples/r07_ref_snr12dB_NsLevel0_f1s7.wav
- samples/r07_ref_snr12dB_NsLevel0_f2s7.wav
- samples/r07_ref_snr12dB_NsLevel0_m1s7.wav
- samples/r07_ref_snr12dB_NsLevel0_m2s7.wav
- samples/r08_ref_snr24dB_NsLevel0_f1s8.wav
- samples/r08_ref_snr24dB_NsLevel0_f2s8.wav
- samples/r08_ref_snr24dB_NsLevel0_m1s8.wav
- samples/r08_ref_snr24dB_NsLevel0_m2s8.wav
- samples/r09_ref_snr36dB_NsLevel0_f1s1.wav
- samples/r09_ref_snr36dB_NsLevel0_f2s1.wav
- samples/r09_ref_snr36dB_NsLevel0_m1s1.wav
- samples/r09_ref_snr36dB_NsLevel0_m2s1.wav
- samples/r10_ref_snr0dB_NsLevel2_f1s2.wav
- samples/r10_ref_snr0dB_NsLevel2_f2s2.wav
- samples/r10_ref_snr0dB_NsLevel2_m1s2.wav
- samples/r10_ref_snr0dB_NsLevel2_m2s2.wav
- samples/r11_ref_snr12dB_NsLevel3_f1s3.wav
- samples/r11_ref_snr12dB_NsLevel3_f2s3.wav
- samples/r11_ref_snr12dB_NsLevel3_m1s3.wav
- samples/r11_ref_snr12dB_NsLevel3_m2s3.wav
- samples/r12_ref_snr24dB_NsLevel4_f1s4.wav
- samples/r12_ref_snr24dB_NsLevel4_f2s4.wav
- samples/r12_ref_snr24dB_NsLevel4_m1s4.wav
- samples/r12_ref_snr24dB_NsLevel4_m2s4.wav
